# Supplementary material for: Pre-Event Self-Efficacy and Sports Performance: A Systematic Review with Meta-Analysis
Source: Sports (Basel). 2023 Nov 12;11(11):222. doi: 10.3390/sports11110222 (PMC10675036; doi:10.3390/sports11110222)
Supplement: Supplementary file 1 [file sports-11-00222-s001.zip]

Archive with 1 entries (1 files):
- sports-2670105-supplementary.pdf
